# Supplementary material for: Variance estimation for effective coverage measures: A simulation study
Source: J Glob Health. 2020 Mar 14;10(1):010506. doi: 10.7189/jogh-10-010506 (PMC7101480; doi:10.7189/jogh-10-010506)
Supplement: Online Supplementary Document [file jogh-10-010506-s001.zip]

Archive with 24 entries (21 files):
- jogh-10-010506-s001/
- jogh-10-010506-s001/prg_ECvar_v2.do
- __MACOSX/
- __MACOSX/jogh-10-010506-s001/
- __MACOSX/jogh-10-010506-s001/._prg_ECvar_v2.do
- jogh-10-010506-s001/Appendix S6.pdf
- __MACOSX/jogh-10-010506-s001/._Appendix S6.pdf
- jogh-10-010506-s001/Appendix S7.pdf
- __MACOSX/jogh-10-010506-s001/._Appendix S7.pdf
- jogh-10-010506-s001/Appendix S5.pdf
- __MACOSX/jogh-10-010506-s001/._Appendix S5.pdf
- jogh-10-010506-s001/Simulation_Code_March2_2020.R
- __MACOSX/jogh-10-010506-s001/._Simulation_Code_March2_2020.R
- jogh-10-010506-s001/Appendix S4.pdf
- __MACOSX/jogh-10-010506-s001/._Appendix S4.pdf
- jogh-10-010506-s001/Appendix S1.pdf
- __MACOSX/jogh-10-010506-s001/._Appendix S1.pdf
- jogh-10-010506-s001/Appendix S3.pdf
- __MACOSX/jogh-10-010506-s001/._Appendix S3.pdf
- jogh-10-010506-s001/Appendix S2.pdf
- __MACOSX/jogh-10-010506-s001/._Appendix S2.pdf
- jogh-10-010506-s001/ECvar_v2ProgramDesc.docx
- __MACOSX/jogh-10-010506-s001/._ECvar_v2ProgramDesc.docx
- __MACOSX/._jogh-10-010506-s001
