# Supplementary material for: Variance estimation for effective coverage measures: A simulation study
Source: J Glob Health. 2020 Mar 14;10(1):010506. doi: 10.7189/jogh-10-010506 (PMC7101480; doi:10.7189/jogh-10-010506)
Supplement: Online Supplementary Document [file jogh-10-010506-s001.zip › jogh-10-010506-s001/prg_ECvar_v2.do]

/*
This program calculates effective coverage point estimates and confidence intervals based on the delta and exact methods, saves individual method results and returns new summary dataset with point estimates and selected confidence intervals by stratum. Analyst defines working directory or file path using global drive and provides the input data as specified below. Output is saved as a new dataset; a second dataset with stratum-specific results by facility type is saved for reference, using the delta method only (ECd_`stratum’_`factype’.dta). 
Written for Stata version 15. 
Authors: Thomas Pullum, Hannah Leslie, Sara Sauer, Lindsay Mallick, Wenjuan Wang. 
Version: 2, March 3, 2020
*Latest updates: added 'show' option to print the results on the interface, fixed a bug related to including coverage estimates when using only the exact method. Added the csubset option to enable stratified estimates by population characteristics, suppressed results during the processing, replaced degenerate CIs as . in exact method. 
Contact: hleslie@hsph.harvard.edu
*/

*overall program to calculate point estimates and variance estimates of choice
capture program drop ec_var
program define ec_var
syntax anything(name=methods) , cdata(str) factype(str) qdata(str) qvar(str) [cstrata(str) cclus(str) cwts(str) csubset(str) qstrata(str) qclus(str) ecstrata(str) qwts(str) cfpc(str) qfpc(str) QCONtinuous alpha(real 0.05) saveas(str) show]

if !regexm("$drive", "." ) {
	global drive `c(pwd)'
}
*Checking the data set up 
foreach let in q c {
	cap use "$drive/``let'data'.dta", clear
		if _rc == 601 {
		disp as error "Dataset ``let'data' not found"
		exit
		}
		capture summ `ecstrata'
		if _rc == 111 {
			disp as error "Variable `ecstrata' not found in ``let'data'"
			exit
		}

		capture assert `ecstrata' != 0
		if _rc == 9 {
			disp as error "Values for variable `ecstrata' must not include 0"
			}
		}
*Creating stub for ecstrata if user has not requested stratified analysis
	if "`ecstrata'" == "" {
		local ecstrata = "ecstrata"
		}		
		
*Running delta method and exact method if requested
*If subset option not requested:
if "`csubset'" == "" {		
	ec_delta, cdata(`cdata') factype(`factype') qdata(`qdata') qvar(`qvar') cstrata(`cstrata') cclus(`cclus') cwts(`cwts') qstrata(`qstrata') qclus(`qclus') ecstrata(`ecstrata') qwts(`qwts') cfpc(`cfpc') qfpc(`qfpc') alpha(`alpha')  `qcontinuous'
	
*Running exact method if requested
	if regexm("`methods'", "[Ee]xact") | regexm("`methods'", "[Bb]oth") {
	ec_exact, factype(`factype') ecstrata(`ecstrata') `qcontinuous'  alpha(`alpha') 
	}
}

*If subset option requested:
if "`csubset'" != "" {	
	qui summ `csubset'
	local cmin = r(min)
	local cmax = r(max)
	qui tab `csubset'
	cap assert r(N) == _N
	if _rc == 9 {
			disp as error "Variable `csubset' includes missing values; please remove or recode"
			exit
		}
	cap assert (1 + `cmax' - `cmin') == r(r)
		if _rc == 9 {
			disp as error "Variable `csubset' not consecutively ordered; please recode"
			exit
		}
	forvalues c = `cmin'/`cmax' {
		qui ec_delta, cdata(`cdata') factype(`factype') qdata(`qdata') qvar(`qvar') cstrata(`cstrata') cclus(`cclus') cwts(`cwts') csubset(`csubset') csub(`c') qstrata(`qstrata') qclus(`qclus') ecstrata(`ecstrata') qwts(`qwts') cfpc(`cfpc') qfpc(`qfpc') alpha(`alpha')  `qcontinuous'
		gen `csubset' = `c'
		order `csubset', first
		qui save "$drive/ECd_all`c'.dta", replace
		
		if regexm("`methods'", "[Ee]xact") | regexm("`methods'", "[Bb]oth") {
			ec_exact, factype(`factype') ecstrata(`ecstrata') `qcontinuous'  alpha(`alpha') 
			gen `csubset' = `c'
			order `csubset', first
			qui save "$drive/ECe_all`c'.dta", replace
			}
		}
	*Combining datasets with each csubset level	
	if regexm("`methods'", "[Ee]xact") | regexm("`methods'", "[Bb]oth") {
		local e = "e"
	}	
	foreach let in d `e' {
	use "$drive/EC`let'_all`cmin'.dta", clear
	local cmin1 = `cmin' + 1
	forvalues c = `cmin1'/`cmax' {
		append using "$drive/EC`let'_all`c'.dta"
		erase "$drive/EC`let'_all`c'.dta"
	}
	sort `ecstrata' `csubset'
	qui save "$drive/EC`let'_all.dta", replace
	erase "$drive/EC`let'_all`cmin'.dta"
	}
	*Pulling in the value labels for csubset (required for the delta data only given the merge with delta data below if exact also calculated)
	use "$drive/`cdata'.dta", clear
	keep `csubset'
	duplicates drop
	qui merge 1:m `csubset' using "$drive/ECd_all.dta"
	drop _merge
	qui save "$drive/ECd_all.dta", replace
}

*Pulling in labels from original data
use "$drive/`cdata'.dta", clear
	cap keep `ecstrata'
	if _rc == 111 {
		use "$drive/ECd_all.dta", clear
		lab def ecs_ov 0 "Overall"
		lab val `ecstrata' ecs_ov
	}
	else {
		use "$drive/`cdata'.dta", clear
		cap local lb_str : value label `ecstrata'
		if _rc == 0 {
			lab def `lb_str' 0 "Overall", add
		}
		keep `ecstrata' `csubset'
		qui duplicates drop
		qui merge 1:1 `ecstrata' `csubset' using "$drive/ECd_all.dta", gen(merge_d)	
		drop merge_d
	}
	
if !regexm("`methods'", "[Dd]elta") & !regexm("`methods'", "[Bb]oth") {
		keep `ecstrata' `csubset' ec_est cov_est `ecstrata'_wt D1 D2
	}
qui if regexm("`methods'", "[Ee]xact") | regexm("`methods'","[Bb]oth") {	
	merge 1:1 `ecstrata' `csubset' using "$drive/ECe_all.dta", gen(merge_ed)
	drop p_exact wt_exact
	assert merge_ed == 3
	drop merge_ed
	order D1 D2, last
	}
	
*Showing overall results on screen if requested	
if "`show'" == "" {
	local quiet = "quietly" 
	}

if regexm("`methods'", "[Dd]elta") | regexm("`methods'", "[Bb]oth") {
	local bounds = "lb_delta ub_delta"
}	

if regexm("`methods'", "[Ee]xact") | regexm("`methods'", "[Bb]oth") {
	local bounds = "`bounds' lb_exact ub_exact"
}	
cap sort `ecstrata'	
cap sort `ecstrata'	`csubset'
`quiet' list `ecstrata' `csubset' cov_est ec_est `bounds'	
qui summ `ecstrata'
	if r(sd) == 0 | r(sd) == . {
		drop `ecstrata' `ecstrata'_wt
	}
	
*Saving with requested or default name
if regexm("`saveas'", ".") {
	capture erase "$drive/`saveas'.dta"
	save "$drive/`saveas'.dta", replace
}
else {
	save "$drive/ECresults.dta", replace
}

*Cleaning up temporary files
local myfilelist = "ECd_national.dta ECd_`ecstrata'.dta qcoeff.dta ccoeff.dta ECd_all.dta ECe_all.dta ectmp.dta ectmp_reg.dta ectmp2.dta qtmp.dta ctmp.dta" 
foreach filename of local myfilelist {
	capture erase "$drive/`filename'"
	}		
end

*Wrapper program for EC delta method
capture program drop ec_delta
program define ec_delta, rclass
syntax , cdata(str) factype(str) qdata(str) qvar(str) [cstrata(str) cclus(str) cwts(str) csubset(str) csub(integer 1) qstrata(str) qclus(str) ecstrata(str) qwts(str) cfpc(str) qfpc(str) QCONtinuous alpha(real 0.05)]
version 15.0
	quietly regression_calculation , cdata(`cdata') factype(`factype') qdata(`qdata') qvar(`qvar') cstrata(`cstrata') cclus(`cclus') cwts(`cwts') csubset(`csubset') csub(`csub') qstrata(`qstrata') qclus(`qclus') ecstrata(`ecstrata') qwts(`qwts') cfpc(`cfpc') qfpc(`qfpc') `qcontinuous'  
	quietly combine_and_save_results, factype(`factype') ecstrata(`ecstrata') alpha(`alpha')  `qcontinuous'

end

capture program drop setup_vars
program define setup_vars

gen line=.
gen v_region=.
gen v_hftype=.
gen v_n=.
gen v_b=.
gen v_s=.
gen v_p=.
gen v_L=.
gen v_U=.

end

capture program drop regression_calculation
program define regression_calculation
version 15.0
syntax , cdata(str) factype(str) qdata(str) qvar(str) [cstrata(str) cclus(str) cwts(str) csubset(str) csub(integer 1) qstrata(str) qclus(str) ecstrata(str) qwts(str) cfpc(str) qfpc(str) alpha(real 0.05) QCONtinuous]
* Get estimates of readiness and coverage, the product (effective coverage), and confidence intervals
* si=1 for the SPA data, si=2 for the IR data
* First read the SPA data and calculate the readiness coefficients
use "$drive/`qdata'.dta", clear
qui setup_vars
cap gen `ecstrata' = 1

scalar srun_number=0
scalar si=1			
	
qui svyset
local stages = r(stages)
local qsettings = r(settings)
if regexm("`stages'", "[0-9]") {
	noisily disp "Using existing survey settings: `qsettings'" // Could collect some key pieces of info in a return statement and then optionally display that at the end, like the svy settings, numbers of strata etc. 
	local qwts = r(wvar)
}
	capture tab `qwts'
		if _rc == 111 {
			disp as error "Variable `qwts' not found"
			exit
		}
		if _rc == 100 {
			gen qwts = 1
			local qwts = "qwts"
			}	
if !regexm("`stages'", "[0-9]")  {
	capture tab `qstrata'
		if _rc == 111 {
			disp as error "Variable `qstrata' not found"
			exit
		}
		if _rc == 100 {
			gen qstrata = 1
			local qstrata = "qstrata"
			}	
capture tab `qfpc' 
if _rc == 100 { 	
	svyset [pweight=`qwts'], strata(`qstrata') singleunit(centered)
	}
else  { 	
	svyset [pweight=`qwts'], strata(`qstrata') singleunit(centered) fpc(`qfpc')
	}
}
	
tab `ecstrata'
local nreg = r(r)
tab `factype'
local ntypes = r(r)	

*Ideal would be to have a branching piece for binary / continuous that could run on each cvar and qvar, but worst case want to build in qbinary and cbinary options and resulting differences in calculations
	
scalar sfc = 1
qui while sfc <= `ntypes' {
  scalar sreg = 1
  while sreg <= `nreg' {
  local lreg = sreg
  gen dummy = 0
  replace dummy = 1 if `ecstrata' == `lreg' & `factype' == sfc
  summarize `qvar' if dummy==1 [iweight=`qwts'] 
  scalar n1 = r(sum_w)
  scalar sd = r(sd)
    if sd>0 & sd<. {
		if "`qcontinuous'" == "" {
			svy, subpop(dummy): logit `qvar'
			}
			else {
			svy, subpop(dummy): regress `qvar'
			}
    }
  drop dummy
  extract_scalars
  scalar sreg=sreg+1
  }
scalar sfc=sfc+1
}

save "$drive/qtmp.dta", replace
keep if line < .
keep v_region v_hftype v_n v_b v_s v_p v_L v_U
rename * *1
rename v_region* v_`ecstrata'
rename v_hftype* v_`factype' 
rename v_* *
sort `ecstrata' `factype'
save "$drive/qcoeff.dta", replace

* Second, read the IR data and calculate the coverage coefficients
use "$drive/`cdata'.dta", clear
setup_vars

scalar si=2
scalar srun_number=0

*Checking for EC strata, creating uniform versions if not found
capture gen  `ecstrata' = 1

qui svyset
local stages = r(stages)
local csettings = r(settings)

if regexm("`stages'", "[0-9]") {
	disp "Using existing survey settings: `csettings'"
	local cwts = r(wvar)
}
*Creating uniformm weight if weight not found
	capture tab `cwts'
		if _rc == 111 {
			disp as error "Variable `cwts' not found"
			exit
		}
		if _rc == 100 {
			gen cwts = 1
			local cwts = "cwts"
			}	
if !regexm("`stages'", "[0-9]") {
	capture tab `cstrata'
		if _rc == 111 {
			disp as error "Variable `cstrata' not found"
			exit
		}
		if _rc == 100 {
			gen cstrata = 1
			local cstrata = "cstrata"
			}	
	capture summ `cfpc' 
	if _rc == 100 { 	
		svyset `cclus' [pweight=`cwts'], strata(`strata') singleunit(centered) //NOTE the svyset differs between Lindsay's recode do file and Tom's program do file. svyset v005 vs svyset, psu(psu)
		}
	else  { 	
		svyset `cclus' [pweight=`cwts'], strata(`strata') singleunit(centered) fpc(`cfpc')
	}
}
qui forvalues i = 1 / `ntypes' {
	gen coverage`i' = `factype' == `i' if `factype' < .
	}	
	
scalar sfc = 1
qui while sfc <= `ntypes' {
  scalar sreg = 1
  while sreg <= `nreg' {
  local lreg = sreg
  local lfc = sfc
  gen dummy = 0
  replace dummy = 1 if `ecstrata' == `lreg'
  if "`csubset'" != "" {
	replace dummy = 0 if `csubset' != `csub' 
  } 
  summarize coverage`lfc' if dummy==1 [iweight=`cwts'] 
  scalar n2=r(sum_w)
  scalar sd=r(sd)
    if sd>0 & sd<. {
    svy, subpop(dummy): logit coverage`lfc'
    }
  drop dummy
  qui extract_scalars
  scalar sreg=sreg+1
  }
scalar sfc=sfc+1
}

save "$drive/ctmp.dta", replace
keep if line<.
keep v_region v_hftype v_n v_b v_s v_p v_L v_U
rename * *2
rename v_region* v_`ecstrata'
rename v_hftype* v_`factype' 
rename v_* *
sort `ecstrata' `factype'
save "$drive/ccoeff.dta", replace
end

capture program drop extract_scalars
program define extract_scalars

* this routine extracts the necessary numbers from a logit regression, as scalars
* si=1 for readiness (SPA), si=2 for coverage (IR)
local li=si

if sd>0 {
matrix T`li'=r(table)
scalar b`li'=T`li'[1,1]
scalar s`li'=T`li'[2,1]
scalar L`li'=T`li'[5,1]
scalar U`li'=T`li'[6,1]
}

if sd==0 {
scalar b`li'=.
scalar s`li'=0
scalar L`li'=.
scalar U`li'=.
}

if s`li'==0 {
scalar L`li'=b`li'
scalar U`li'=b`li'
}

if "`qcontinuous'" == "" {
*Binary
	if si==1 {
	scalar p1=exp(b1)/(1+exp(b1))
	scalar L1=exp(L1)/(1+exp(L1))
	scalar U1=exp(U1)/(1+exp(U1))
		if b1==.{
		scalar p1=r(mean)
		}
	}
}
else {
*Continuous
	if si==1 {
	scalar p`li'=b`li'
	}
}

if si==2 {
scalar p`li'=exp(b`li')/(1+exp(b`li'))
scalar L`li'=exp(L`li')/(1+exp(L`li'))
scalar U`li'=exp(U`li')/(1+exp(U`li'))
}


scalar srun_number=srun_number+1
replace line=srun_number if _n==srun_number
replace v_region=sreg  if line==srun_number
replace v_hftype=sfc   if line==srun_number
replace v_n=n`li'      if line==srun_number
replace v_b=b`li'      if line==srun_number
replace v_s=s`li'      if line==srun_number
replace v_p=p`li'      if line==srun_number
replace v_L=L`li'      if line==srun_number
replace v_U=U`li'      if line==srun_number

end

capture program drop combine_and_save_results
program define combine_and_save_results
syntax , factype(str) [ecstrata(str) alpha(real 0.05)  QCONtinuous]
* This routine combines and saves the results from the logit regressions

use "$drive/qcoeff.dta", clear
qui merge 1:1 `ecstrata' `factype' using "$drive/ccoeff.dta"
tab _merge // Should there be an assert? Seems plausible that inexact match
drop _merge
tab `factype'
* Calculate the effective coverage point estimates and confidence intervals
qui PLU, factype(`factype') ecstrata(`ecstrata') alpha(`alpha') faclbl(`lb_fac') stlbl(`lb_str') `qcontinuous'

end

capture program drop PLU
program define PLU
syntax , factype(str) [ecstrata(str) alpha(real 0.05) faclbl(str) stlbl(str) QCONtinuous]
* This routine calculates effective coverage, including confidence intervals,
*   for the effective coverage of each type of facility 

* b1 and s1 are coefficient and s.e. from the SPA (readiness) logit regression 
* b2 and s2 are coefficient and s.e. from the IR  (coverage)  logit regression 

* In the application to Malawi, s1 is always 0 because the SPA was a census

* In this version, effective coverage is the inner product of readiness and coverage
*  across the different types of facilities
gen p=p1*p2

sort `ecstrata' `factype'

qui save "$drive/ectmp.dta", replace

* calculate the regional estimates of effective coverage
* within each region, p is the sum of the p's (p=p1*p2) for all types of facilities

collapse (sum) p (first) n2, by(`ecstrata')
rename p p_reg
summarize n2
scalar N2=r(sum)
scalar list N2
gen wt_reg=n2/N2
drop n2
sort `ecstrata'
qui save "$drive/ectmp_reg.dta", replace
*list, table clean

* calculate the national estimate of effective coverage
* the national estimate is a weighted mean of the region estimates, weighted by the weighted 
*   number of individuals in each region
* p_nat is saved as a scalar, sp_nat
gen term = p_reg * wt_reg
collapse (sum) term
rename term p_nat
scalar sp_nat=p_nat[1]
*list, table clean

* merge the regional and national estimates back onto the region x facility file
use "$drive/ectmp.dta", clear
qui merge m:1 `ecstrata' using "$drive/ectmp_reg.dta"
drop _merge
gen p_nat=sp_nat
qui save "$drive/ectmp2.dta", replace

noisily list `ecstrata' `factype' p1 p2 p p_reg wt_reg, table clean

* The remainder calculates a confidence interval for the facility within region
* The following terms are various partial derivatives

gen dFdp_fac_reg=1/(p*(1-p))
gen dFdp_reg    =1/(p_reg*(1-p_reg))
gen dFdp_nat    =1/(p_nat*(1-p_nat))

gen factor11=p1*(1-p1)
gen factor12=p2*(1-p2)

gen factor21=p2
gen factor22=p1

gen factor3=1
gen factor4=wt_reg

// binary indicator of readiness
if "`qcontinuous'" == "" { 
	gen D1_fac_reg=(s1^2)*(dFdp_fac_reg*factor11*factor21)^2
	gen D1_reg    =(s1^2)*(dFdp_reg*factor11*factor21*factor3)^2
	gen D1_nat    =(s1^2)*(dFdp_nat*factor11*factor21*factor3*factor4)^2
}
// scaled indicator of readiness, in which factor11 = 1
else { 
	gen D1_fac_reg=(s1^2)*(dFdp_fac_reg*factor21)^2
	gen D1_reg    =(s1^2)*(dFdp_reg*factor21*factor3)^2
	gen D1_nat    =(s1^2)*(dFdp_nat*factor21*factor3*factor4)^2
}

gen D2_fac_reg=(s2^2)*(dFdp_fac_reg*factor12*factor22)^2
gen D2_reg    =(s2^2)*(dFdp_reg*factor12*factor22*factor3)^2
gen D2_nat    =(s2^2)*(dFdp_nat*factor12*factor22*factor3*factor4)^2

gen F = log(p/(1-p))
gen M = D1_fac_reg + D2_fac_reg
gen sF = sqrt(M)
gen LF = F + invnorm(`alpha'/2) * sF
gen UF = F + invnorm(1-`alpha'/2) * sF
gen L = exp(LF)/(1+exp(LF))
gen U = exp(UF)/(1+exp(UF))

format %7.4f p* L* U*
format %2.0f `ecstrata'

* region BY FACILITY TYPE
*list `ecstrata' `factype' p1 L1 U1 p2 L2 U2 p L U, table clean
preserve
order `ecstrata' `factype' n2 p2 L2 U2 n1 p1 L1 U1 p L U
rename (n2 p2 L2 U2 n1 p1 L1 U1 p L U) (n_pop cov_est lb_cov ub_cov n_fac readiness_est lb_read ub_read ec_est lb_ec ub_ec)
lab var ec_est "Adjusted coverage"
lab var cov_est "Coverage"
lab var readiness_est "Quality or readiness"
lab var n_pop "Weighted N population"
lab var n_fac "Weighted N health system"
qui save "$drive/ECd_`ecstrata'_`factype'.dta", replace
restore

collapse (first) p_reg wt_reg p_nat n2 (sum) D1_reg D2_reg D1_nat D2_nat p2, by(`ecstrata') 
gen F = log(p_reg/(1-p_reg))
gen M = D1_reg + D2_reg
gen sF = sqrt(M)
gen LF = F + invnorm(`alpha'/2) * sF
gen UF = F + invnorm(1-`alpha'/2) * sF
gen L_reg = exp(LF)/(1+exp(LF))
gen U_reg = exp(UF)/(1+exp(UF))

format %7.4f wt* p_reg L_reg U_reg

* region
noisily list `ecstrata' wt_reg p_reg L_reg U_reg, table clean
gen natid = 0
qui save "$drive/ECd_`ecstrata'.dta", replace

collapse (first) p_nat (sum) D1_nat D2_nat 
gen F = log(p_nat/(1-p_nat))
gen M = D1_nat + D2_nat
gen sF = sqrt(M)
gen LF = F + invnorm(`alpha'/2) * sF
gen UF = F + invnorm(1-`alpha'/2) * sF
gen L_nat = exp(LF)/(1+exp(LF))
gen U_nat = exp(UF)/(1+exp(UF))

* NATIONAL
format %7.4f p_nat L_nat U_nat

noisily list p_nat L_nat U_nat, table clean
qui save "$drive/ECd_national.dta", replace
gen natid = 0
qui merge 1:m natid using "$drive/ECd_`ecstrata'.dta"
assert _merge == 3
drop natid _merge F M sF LF UF
*Create a unique row for the national values, where strata = 0
sort `ecstrata'
summ `ecstrata'
qui if r(Var) > 0 & r(Var) < . {
	expand 2 if `ecstrata' == r(min)
	replace `ecstrata' = 0 in 1
	foreach x in p D1 D2 L U  {
		replace `x'_reg = `x'_nat if `ecstrata' == 0
	}
	gen covreg = wt_reg * p2
	qui foreach var of varlist wt_reg n2 covreg {
		replace `var' = . if `ecstrata' == 0
		total `var'
		replace `var' = e(b)[1,1] if `ecstrata' == 0	 
	}
	replace p2 = covreg if `ecstrata' == 0
	drop covreg
	
	}
drop *_nat
rename (p_reg wt_reg L_reg U_reg D1_reg D2_reg n2 p2) (ec_est `ecstrata'_wt lb_delta ub_delta D1 D2 pop cov_est)
order D1 D2, last
order `ecstrata' pop `ecstrata'_wt cov_est ec_est, first
lab var ec_est "Adjusted coverage"
lab var `ecstrata'_wt "Proportion population sample per `ecstrata'"
lab var pop "Weighted N population"
lab var cov_est "Coverage"
local ci = (1-`alpha')*100
lab var lb_delta "Lower bound `local'% CI, delta method"
lab var ub_delta "Upper bound `local'% CI, delta method"

qui save "$drive/ECd_all.dta", replace
* the effective coverage is p and the ci goes from L to U
* p and L and U can be multiplied by 100

end

capture program drop ec_exact
program define ec_exact
syntax ,  factype(str) [ ecstrata(str) QCONtinuous alpha(real 0.05)]
use "$drive/ectmp2.dta", clear
if "`qcontinuous'" == "" {
	keep `ecstrata' `factype' n1 p1 n2 p2 p p_reg wt_reg p_nat
	gen one_p1 = 1 - p1
	gen one_p2 = 1 - p2
	gen v1 = (p1 * one_p1)/n1
	gen v2 = (p2 * one_p2)/n2
}
else  {
	keep `ecstrata' `factype' n1 p1 s1 n2 p2 s2 p p_reg wt_reg p_nat
	gen v1 = s1^2
	gen one_p2 = 1 - p2
	gen v2 = (p2 * one_p2)/n2
}

gen double var_rf = (v1 + p1^2)*(v2 + p2^2) - p^2
collapse (first) p_reg wt_reg p_nat (sum) var_reg = var_rf , by(`ecstrata')

gen var_rwt = var_reg *  wt_reg^2
egen var_nat = sum(var_rwt)
foreach level in reg nat {
	gen lb_`level' = p_`level' + invnorm(`alpha'/2)*sqrt(var_`level')
	gen ub_`level' = p_`level' + invnorm(1-`alpha'/2)*sqrt(var_`level')
}
drop var_rwt 
sort `ecstrata'
qui summ `ecstrata'
qui if r(Var) > 0 & r(Var) < . {
	expand 2 if `ecstrata' == r(min)
	replace `ecstrata' = 0 in 1
	foreach x in p var lb ub {
		replace `x'_reg = `x'_nat if `ecstrata' == 0
	}
	qui replace wt_reg = . if `ecstrata' == 0
	drop *_nat
}
*rename (*_reg ) =Ex 
rename *_reg  *_exact 
local ci = (1-`alpha')*100
*making degenerate CIs missing
replace lb_exact = .a if var_exact == 0
replace ub_exact = .a if var_exact == 0
lab var lb_exact "Lower bound `ci'% CI, exact method"
lab var ub_exact "Upper bound `ci'% CI, exact method"
lab var var_exact "Exact method variance"
qui save "$drive/ECe_all.dta", replace
end
