# Supplementary material for: Variance estimation for effective coverage measures: A simulation study
Source: J Glob Health. 2020 Mar 14;10(1):010506. doi: 10.7189/jogh-10-010506 (PMC7101480; doi:10.7189/jogh-10-010506)
Supplement: Online Supplementary Document [file jogh-10-010506-s001.zip › jogh-10-010506-s001/Simulation_Code_March2_2020.R]

# Simulation code for "Variance estimation for effective coverage measures: A simulation study"
## data generation and confidence interval construciton
expit <- function(x) {exp(x)/(1+exp(x))}
logit <- function(x) {log(x/(1-x))}

# Delta and exact method
## binary readiness/binary coverage
runsim_bin_bin <- function(p1, p2,  n1, n2, R=10000){
  
  
  p_truth <- p1*p2
  p_hat_mat <- matrix(NA, nrow=R, ncol=1)
  CI_lowerM1_mat <- matrix(NA, nrow=R, ncol=1)
  CI_upperM1_mat <- matrix(NA, nrow=R, ncol=1)
  CI_lowerM2_mat <- matrix(NA, nrow=R, ncol=1)
  CI_upperM2_mat <- matrix(NA, nrow=R, ncol=1)
  wald_M1_mat <- matrix(NA, nrow=R, ncol=1)
  wald_M2_mat <- matrix(NA, nrow=R, ncol=1)
  se_method1_mat <- matrix(NA, nrow=R, ncol=1)
  se_method2_mat <- matrix(NA, nrow=R, ncol=1)
  n11_mat <- matrix(NA, nrow=R, ncol=1)
  n21_mat <- matrix(NA, nrow=R, ncol=1)
  
  for(r in 1:R){
    print(r)
    set.seed(1+r)
    n21 <- rbinom(1, size=n2, prob=p2)
    n11 <-rbinom(1, size=n1, prob=p1)
    p_hat <- (n11/n1)*(n21/n2)
    n11_mat[r,] <- n11
    n21_mat[r,] <- n21
    
    # method 1: Delta 
    s1 <- sqrt((1/n11)+(1/(n1 - n11)))
    s2 <- sqrt((1/n21)+(1/(n2 - n21)))
    p1_hat <- (n11/n1)
    p2_hat <- (n21/n2)
    T1 <- (1 - p1_hat)^2*s1^2
    T2 <- (1 - p2_hat)^2*s2^2
    var_denom <- (1-p_hat)^2
    var_method1 <- (T1+T2)/var_denom
    se_method1 <- sqrt(var_method1)
    conf_lowerM1_logit <- logit(p_hat) - 1.96*se_method1
    conf_lowerM1 <- expit(conf_lowerM1_logit)
    conf_upperM1_logit <- logit(p_hat) + 1.96*se_method1
    conf_upperM1 <- expit(conf_upperM1_logit)
    wald_ind_M1 <- ifelse((p_truth > conf_lowerM1 & p_truth < conf_upperM1), 1, 0)
    
    # store results
    p_hat_mat[r,] <- p_hat
    CI_lowerM1_mat[r,] <- conf_lowerM1
    CI_upperM1_mat[r,] <- conf_upperM1
    wald_M1_mat[r,] <- wald_ind_M1 
    se_method1_mat [r,] <- se_method1
    
    # method 2: Exact
    T1_star <- ((p1_hat*(1-p1_hat))/n1) + p1_hat^2
    T2_star <- ((p2_hat*(1-p2_hat))/n2) + p2_hat^2
    var_method2 <- T1_star*T2_star - p_hat^2
    se_method2 <- sqrt(var_method2)
    conf_lowerM2 <- p_hat - 1.96*se_method2
    conf_upperM2 <- p_hat + 1.96*se_method2
    wald_ind_M2 <- ifelse((p_truth > conf_lowerM2 & p_truth < conf_upperM2), 1, 0)
    
    #store results
    CI_lowerM2_mat[r,] <- conf_lowerM2
    CI_upperM2_mat[r,] <- conf_upperM2
    wald_M2_mat[r,] <- wald_ind_M2 
    se_method2_mat[r,] <- se_method2
  }
  
  results <- list(p1=p1, p2=p2, p_hat_mat=p_hat_mat, CI_lowerM1_mat=CI_lowerM1_mat,CI_upperM1_mat=CI_upperM1_mat, 
                  wald_M1_mat=wald_M1_mat, wald_ind_M1=wald_ind_M1,  CI_lowerM2_mat=CI_lowerM2_mat,
                  CI_upperM2_mat=CI_upperM2_mat,wald_M2_mat=wald_M2_mat,
                  se_method2_mat=se_method2_mat, se_method1_mat=se_method1_mat, n11=n11_mat, n21=n21_mat, n1=n1, n2=n2)
  return(results)
  
}

# Delta and exact method
## continuous readiness/binary coverage
runsim_cts_bin <- function(p1, p2,  n1, n2, R=1000, n){
  
  
  p_truth <- p1*p2
  p_hat_mat <- matrix(NA, nrow=R, ncol=1)
  CI_lowerM1_mat <- matrix(NA, nrow=R, ncol=1)
  CI_upperM1_mat <- matrix(NA, nrow=R, ncol=1)
  CI_lowerM2_mat <- matrix(NA, nrow=R, ncol=1)
  CI_upperM2_mat <- matrix(NA, nrow=R, ncol=1)
  wald_M1_mat <- matrix(NA, nrow=R, ncol=1)
  wald_M2_mat <- matrix(NA, nrow=R, ncol=1)
  se_method1_mat <- matrix(NA, nrow=R, ncol=1)
  se_method2_mat <- matrix(NA, nrow=R, ncol=1)
  n21_mat <- matrix(NA, nrow=R, ncol=1)
  
  for(r in 1:R){
    print(p1)
    print(p2)
    print(r)
    set.seed(1+r)
    
    
    prev_ind <- rep(0, 50) # generate indicator specific prevalences
    for(i in 1:50){
      prev_ind[i] <- rnorm(1, mean = p1, sd =(p1*(1-p1))/n)
    }
    fac_ind_mat <- matrix(NA, nrow = 50, ncol = n1) # generate indicators for each facility using indicator-specific prevalence
    for(i in 1:50){
      fac_ind_mat[i,] <- rbinom(n1, size = 1, prob = prev_ind[i])
    }
    readiness_sc <- apply(fac_ind_mat, 2, mean) # take the mean of the 50 indicators for each facility
    
    
    fit.lm <- lm(readiness_sc ~ 1)
    b1 = fit.lm$coefficients
    s1 = summary(fit.lm)$coef[,2] # standard error
    n21 <- rbinom(1, size=n2, prob=p2)
    p_hat <- b1*(n21/n2)
    n21_mat[r,] <- n21
    s2 <- sqrt((1/n21) + (1/(n2 - n21)))
    p1_hat <- b1
    p2_hat <- (n21/n2)
    
    # method 1: Delta
    dF_db1 <- 1/(p1_hat*(1-p_hat))
    dF_db2 <- (1 - p2_hat)/(1-p_hat)
    var_method1 <-  (dF_db1^2)*s1^2 + (dF_db2^2)*s2^2
    se_method1 <- sqrt(var_method1)
    # construct CI
    conf_lowerM1_logit <- logit(p_hat) - 1.96*se_method1
    conf_lowerM1 <- expit(conf_lowerM1_logit)
    conf_upperM1_logit <- logit(p_hat) + 1.96*se_method1
    conf_upperM1 <- expit(conf_upperM1_logit)
    wald_ind_M1 <- ifelse((p_truth > conf_lowerM1 & p_truth < conf_upperM1), 1, 0)
    
    # store results
    p_hat_mat[r,] <- p_hat
    CI_lowerM1_mat[r,] <- conf_lowerM1
    CI_upperM1_mat[r,] <- conf_upperM1
    wald_M1_mat[r,] <- wald_ind_M1 
    se_method1_mat [r,] <- se_method1
    
    # method 2: Exact
    E_X1 <- p1_hat
    sigmaSq_hat <- sum((readiness_sc - mean(readiness_sc))^2)/(n1-1) 
    Var_X1 <- sigmaSq_hat/n1 # same as s1^2
    T1_star <-  Var_X1 + p1_hat^2
    T2_star <- ((p2_hat*(1-p2_hat))/n2) + p2_hat^2
    var_method2 <- T1_star*T2_star - p_hat^2
    se_method2 <- sqrt(var_method2)
    conf_lowerM2 <- p_hat - 1.96*se_method2
    conf_upperM2 <- p_hat + 1.96*se_method2
    wald_ind_M2 <- ifelse((p_truth > conf_lowerM2 & p_truth < conf_upperM2), 1, 0)
    
    # store results
    CI_lowerM2_mat[r,] <- conf_lowerM2
    CI_upperM2_mat[r,] <- conf_upperM2
    wald_M2_mat[r,] <- wald_ind_M2 
    se_method2_mat[r,] <- se_method2
  }
  
  results <- list(p1=p1, p2=p2, p_hat_mat=p_hat_mat, 
                  CI_lowerM1_mat=CI_lowerM1_mat,
                  CI_upperM1_mat=CI_upperM1_mat, 
                  wald_M1_mat=wald_M1_mat, wald_ind_M1=wald_ind_M1,  
                  CI_lowerM2_mat=CI_lowerM2_mat,
                  CI_upperM2_mat=CI_upperM2_mat,wald_M2_mat=wald_M2_mat,
                  se_method2_mat=se_method2_mat, se_method1_mat=se_method1_mat, 
                  n21=n21_mat, n1=n1, n2=n2)
  return(results)
  
}

# Parametric bootstrap method
## binary readiness/binary coverage
runsim_boot <- function(p1, p2, n1, n2, R=100, B = 10000){ # R is the number of iterations
  
  p_truth <- p1*p2
  p_hat_mat <- matrix(NA, nrow=R, ncol=1) # R x 1 col for p_hat
  
  CI_lowerBoot_mat <- matrix(NA, nrow=R, ncol=1) 
  CI_upperBoot_mat <- matrix(NA, nrow=R, ncol=1)
  wald_Boot_mat <- matrix(NA, nrow=R, ncol=1)
  
  n11_mat <- matrix(NA, nrow=R, ncol=1)
  n21_mat <- matrix(NA, nrow=R, ncol=1)
  
  for(r in 1:R){
    print(r)
    set.seed(1 + r)
    
    ##construct the facility and individual dataset
    fac_dat <- as.data.frame(rep(0, n1))
    names(fac_dat) <- "readiness"
    fac_dat$readiness <- rbinom(n1, size = 1, prob = p1) 
    n11 <- sum(fac_dat$readiness)
    ind_dat <- as.data.frame(rep(0, n2))
    names(ind_dat) <- "need"
    ind_dat$need <- rbinom(n2, size = 1, prob = p2)
    n21 <- sum(ind_dat$need)
    p_hat <- (n11/n1)*(n21/n2)
    p1_hat <- (n11/n1)
    p2_hat <- (n21/n2)
    n11_mat[r,] <- n11
    n21_mat[r,] <- n21
    p_hat_mat[r,] <- p_hat
    
    # bootstrap - B samples
    n_11_b <- rbinom(B, n1, p1_hat) # parametric bootstrap using p1_hat as an estimate of p1
    n_21_b <- rbinom(B, n2, p2_hat) # each sample has the correct size (e.g. n1, n2)
    p1_hat_b <- n_11_b/n1
    p2_hat_b <- n_21_b/n2
    p_hat_b <- p1_hat_b*p2_hat_b
    # obtain the CI
    CI <- quantile(p_hat_b, c(0.025, 0.975)) 
    
    conf_lower_boot <- CI[1]
    conf_upper_boot <- CI[2]
    wald_ind_boot <- ifelse((p_truth > conf_lower_boot & p_truth < conf_upper_boot), 1, 0)
    
    #store results
    CI_lowerBoot_mat[r,] <- conf_lower_boot
    CI_upperBoot_mat[r,] <- conf_upper_boot
    wald_Boot_mat[r,] <- wald_ind_boot
  }
  
  results <- list(p1=p1, p2=p2, p_hat_mat=p_hat_mat, 
                  CI_lowerBoot_mat = CI_lowerBoot_mat,
                  CI_upperBoot_mat=CI_upperBoot_mat,
                  wald_Boot_mat=wald_Boot_mat,
                  n11=n11_mat, n21=n21_mat, n1=n1, n2=n2, p_hat_b = p_hat_b)
  return(results)
  
}

# Parametric bootstrap method
## continuous readiness/binary coverage
runsim_boot_cts <- function(p1, p2, n1, n2, R=100, B = 10000, n){ # R is the number of iterations
  
  p_truth <- p1*p2
  p_hat_mat <- matrix(NA, nrow=R, ncol=1) # R x 1 col for p_hat
  
  CI_lowerBoot_mat <- matrix(NA, nrow=R, ncol=1) 
  CI_upperBoot_mat <- matrix(NA, nrow=R, ncol=1)
  wald_Boot_mat <- matrix(NA, nrow=R, ncol=1)
  
  n21_mat <- matrix(NA, nrow=R, ncol=1)
  
  for(r in 1:R){
    print(r)
    set.seed(1 + r)
    
    ##construct the facility and individual dataset
    fac_dat <- as.data.frame(rep(0, n1))
    names(fac_dat) <- "readiness"
    #
    prev_ind <- rnorm(50, mean = p1, sd =((p1*(1-p1))/n)) # indicator specific prevalences
    fac_ind_mat <- matrix(NA, nrow = 50, ncol = n1) # generate indicators for each facility using indicator-specific prevalence
    for(i in 1:50){
      fac_ind_mat[i,] <- rbinom(n1, size = 1, prob = prev_ind[i])
    }
    readiness_sc <- apply(fac_ind_mat, 2, mean) # take the mean of the 50 indicators for each facility
    # estimate prev_ind
    prev_hat <- apply(fac_ind_mat, 1, mean) # estimated prevalence for each indicator
    fac_dat$readiness <- readiness_sc
    
    ind_dat <- as.data.frame(rep(0, n2))
    names(ind_dat) <- "need"
    ind_dat$need <- rbinom(n2, size = 1, prob = p2)
    n21 <- sum(ind_dat$need)
    
    p1_hat <- mean(fac_dat$readiness)
    p2_hat <- (n21/n2)
    p_hat <- p1_hat*p2_hat
    
    n21_mat[r,] <- n21
    p_hat_mat[r,] <- p_hat
    
    # bootstrap - B samples
    library(poisbinom)
    p1_hat_b <- replicate(n = B, mean(rpoisbinom(n1, prev_hat)/50))
    n_21_b <- rbinom(B, n2, p2_hat) 
    p2_hat_b <- n_21_b/n2
    p_hat_b <- p1_hat_b*p2_hat_b
    # obtain the CI
    CI <- quantile(p_hat_b, c(0.025, 0.975)) 
     
    conf_lower_boot <- CI[1]
    conf_upper_boot <- CI[2]
    wald_ind_boot <- ifelse((p_truth > conf_lower_boot & p_truth < conf_upper_boot), 1, 0)
    
    # store results
    CI_lowerBoot_mat[r,] <- conf_lower_boot
    CI_upperBoot_mat[r,] <- conf_upper_boot
    wald_Boot_mat[r,] <- wald_ind_boot
  }
  
  results <- list(p1=p1, p2=p2, p_hat_mat=p_hat_mat, CI_lowerBoot_mat = CI_lowerBoot_mat,
                  CI_upperBoot_mat=CI_upperBoot_mat,
                  wald_Boot_mat=wald_Boot_mat,
                  n21=n21_mat, n1=n1, n2=n2, p_hat_b = p_hat_b)
  return(results)
  
}
